# Supplementary material for: Rootstock-Mediated Effects on Cabernet Sauvignon Performance: Vine Growth, Berry Ripening, Flavonoids, and Aromatic Profiles
Source: Int J Mol Sci. 2019 Jan 18;20(2):401. doi: 10.3390/ijms20020401 (PMC6358736; doi:10.3390/ijms20020401)
Supplement: Supplementary file 1 [file ijms-20-00401-s001.zip]

Archive with 2 entries (2 files):
- Supplementary Tables.xlsx
- Supplementary Figures.docx
