# Supplementary material for: Rootstock-Mediated Effects on Cabernet Sauvignon Performance: Vine Growth, Berry Ripening, Flavonoids, and Aromatic Profiles
Source: Int J Mol Sci. 2019 Jan 18;20(2):401. doi: 10.3390/ijms20020401 (PMC6358736; doi:10.3390/ijms20020401)
Supplement: Supplementary file 1 [file ijms-20-00401-s001.zip › Supplementary Tables.xlsx]

## Sheet: Supplementary Table 1
Supplementary Table 1 Flavonoids in the skins of mature berries in two seasons (2015-2016)
Flavonoids		Season 2015									Season 2016
		CS	CS/101-14	CS/110R	CS/5A	CS/5BB	CS/Ganzin 1	CS/Harmony	CS/Riparia Gloire	CS/SO4	CS	CS/101-14	CS/110R	CS/5A	CS/5BB	CS/Ganzin 1	CS/Harmony	CS/Riparia Gloire	CS/SO4
Flavan-3-ols	∑Catechin	110.93 ± 5.5a	109.44 ± 16.3a	106.65 ± 3.63a	106.76 ± 5.02a	107.05 ± 10.86a	95.8 ± 11.19a	100.58 ± 14.06a	111.09 ± 18.49a	104.39 ± 10.33a	77.17 ± 6.33abc	69.94 ± 4.02c	80.38 ± 4.12ab	76.23 ± 6.97abc	82.86 ± 5.15a	72.35 ± 2.99bc	75.45 ± 2.19abc	73.89 ± 5.89abc	79.16 ± 6.2abc
	∑Epicatechin	3546.2 ± 327.14a	3433.82 ± 281.2a	3352.65 ± 179.97a	3386.07 ± 59.89a	3279.81 ± 326.29a	3324.65 ± 90.66a	3105.81 ± 402.18a	3498.75 ± 318.53a	3542.39 ± 114.93a	3146.12 ± 242.48a	3180.68 ± 195.95a	3318.14 ± 215.09a	3298.36 ± 317.04a	3553.71 ± 190.77a	3033.91 ± 343.46a	3176.93 ± 232.69a	3098.93 ± 267.68a	3166.4 ± 367.05a
	∑Epicatechin-3-O-gallate	105.02 ± 13.16a	66.53 ± 6.08bc	73.16 ± 4.9abc	91.8 ± 15.03ab	59.09 ± 4.05bc	62.4 ± 8.99bc	55.5 ± 37.87c	77.49 ± 7.37abc	81.64 ± 28.4abc	57.21 ± 16.47a	52.58 ± 7.5a	60.65 ± 8.92a	54.44 ± 9.51a	57.21 ± 2.56a	48.42 ± 11.34a	54.87 ± 14.12a	50.52 ± 5.89a	46.24 ± 11.94a
	∑Epigallocatechin	180.24 ± 10.98a	163.69 ± 9.89a	176.43 ± 4.88a	184.48 ± 8.4a	164.82 ± 20.21a	152.98 ± 27.08a	153.19 ± 26.08a	170.46 ± 19.67a	167.2 ± 14.97a	136.18 ± 2.62a	122.28 ± 14.71a	141.31 ± 13.92a	135.36 ± 7.51a	139.66 ± 15.36a	132.67 ± 8.73a	129.64 ± 13.08a	127.34 ± 14.6a	126.7 ± 17.85a
	∑3'-hydroxylated flavan-3-ols	3762.15 ± 344.17a	3609.79 ± 273.61a	3532.46 ± 186.18a	3584.63 ± 73.56a	3445.95 ± 335.99a	3482.85 ± 109.99a	3261.89 ± 450.45a	3687.33 ± 343.58a	3728.42 ± 153.66a	3280.5 ± 261.15a	3303.2 ± 207.17a	3459.17 ± 217.24a	3429.02 ± 333.19a	3693.78 ± 196.79a	3154.69 ± 349.61a	3307.25 ± 242.25a	3223.34 ± 270.38a	3291.79 ± 371.93a
	∑3'5'-hydroxylated flavan-3-ols	180.24 ± 10.98a	163.69 ± 9.89a	176.43 ± 4.88a	184.48 ± 8.4a	164.82 ± 20.21a	152.98 ± 27.08a	153.19 ± 26.08a	170.46 ± 19.67a	167.2 ± 14.97a	136.18 ± 2.62a	122.28 ± 14.71a	141.31 ± 13.92a	135.36 ± 7.51a	139.66 ± 15.36a	132.67 ± 8.73a	129.64 ± 13.08a	127.34 ± 14.6a	126.7 ± 17.85a
	∑Monomers	3.43 ± 0.36a	3.4 ± 1.16a	3.02 ± 0.44a	3.37 ± 0.78a	2.38 ± 1.73a	2.65 ± 0.72a	3.04 ± 1.28a	3.37 ± 0.9a	3.47 ± 0.99a	4.39 ± 0.24b	5.03 ± 0.41b	5.31 ± 0.26ab	5.26 ± 0.68ab	6.36 ± 0.65a	4.55 ± 0.87b	4.88 ± 0.6b	5.26 ± 1.25ab	4.98 ± 0.74b
	∑Terminal subunits	47.81 ± 6.57a	42.58 ± 4.36ab	41.39 ± 2.03ab	45.66 ± 3.73ab	42.11 ± 2.89ab	38.81 ± 1.43b	42.94 ± 5.45ab	45.6 ± 3.74ab	48.2 ± 2.94a	41.41 ± 6.45a	39.97 ± 5.8a	41.88 ± 3.18a	39.07 ± 6.56a	42.35 ± 2.71a	37.21 ± 3.75a	40.96 ± 4.85a	39.98 ± 4.38a	41.62 ± 2.62a
	∑Extension subunits	3891.16 ± 344.12a	3727.5 ± 268.33a	3664.48 ± 182.73a	3720.08 ± 69.08a	3566.3 ± 350.83a	3594.37 ± 135.01a	3369.11 ± 470.64a	3808.82 ± 358.6a	3843.95 ± 160.01a	3370.89 ± 256.26a	3380.48 ± 214.27a	3553.29 ± 229.02a	3520.05 ± 333.17a	3784.73 ± 207.98a	3245.61 ± 353.56a	3391.05 ± 250.39a	3305.44 ± 278.2a	3371.9 ± 386.15a
	Total flavan-3-ols	3942.39 ± 350.94a	3773.48 ± 271.88a	3708.89 ± 184.77a	3769.11 ± 72.69a	3610.78 ± 353.33a	3635.83 ± 137.06a	3415.08 ± 476.45a	3857.79 ± 362.36a	3895.62 ± 163.6a	3416.69 ± 262.89a	3425.48 ± 220.37a	3600.49 ± 228.5a	3564.38 ± 340.33a	3833.44 ± 209.97a	3287.36 ± 358.14a	3436.89 ± 254.54a	3350.68 ± 281.66a	3418.5 ± 387.37a
	C (%)	2.82 ± 0.12a	2.91 ± 0.49a	2.88 ± 0.14a	2.83 ± 0.1a	2.97 ± 0.25a	2.63 ± 0.21a	2.95 ± 0.16a	2.87 ± 0.21a	2.68 ± 0.15a	2.26 ± 0.19a	2.04 ± 0.04a	2.23 ± 0.03a	2.14 ± 0.05a	2.16 ± 0.1a	2.22 ± 0.28a	2.2 ± 0.12a	2.22 ± 0.33a	2.35 ± 0.47a
	EC (%)	89.93 ± 0.3b	90.96 ± 1.13ab	90.38 ± 0.36ab	89.84 ± 0.58b	90.82 ± 0.59ab	91.47 ± 0.97a	91.03 ± 1.01ab	90.71 ± 0.32ab	90.96 ± 0.92ab	92.08 ± 0.36c	92.87 ± 0.32a	92.15 ± 0.13bc	92.53 ± 0.08abc	92.71 ± 0.32ab	92.26 ± 0.45bc	92.44 ± 0.43abc	92.47 ± 0.22abc	92.61 ± 0.26abc
	ECG (%)	2.66 ± 0.17a	1.77 ± 0.26bc	1.97 ± 0.05abc	2.43 ± 0.36ab	1.64 ± 0.1bc	1.71 ± 0.19bc	1.55 ± 0.96c	2.01 ± 0.05abc	2.08 ± 0.65abc	1.66 ± 0.35a	1.53 ± 0.13a	1.69 ± 0.3a	1.52 ± 0.13a	1.49 ± 0.03a	1.47 ± 0.29a	1.59 ± 0.35a	1.51 ± 0.07a	1.34 ± 0.22a
	EGC (%)	4.58 ± 0.31ab	4.35 ± 0.42ab	4.77 ± 0.3ab	4.9 ± 0.25a	4.56 ± 0.27ab	4.19 ± 0.6b	4.47 ± 0.16ab	4.41 ± 0.16ab	4.29 ± 0.29ab	4 ± 0.25ab	3.56 ± 0.25b	3.92 ± 0.23ab	3.81 ± 0.17ab	3.64 ± 0.24ab	4.05 ± 0.19a	3.77 ± 0.15ab	3.8 ± 0.28ab	3.7 ± 0.25ab
	3'-hydroxylated flavan-3-ols (%)	95.42 ± 0.31ab	95.65 ± 0.42ab	95.23 ± 0.3ab	95.1 ± 0.25b	95.44 ± 0.27ab	95.81 ± 0.6a	95.53 ± 0.16ab	95.59 ± 0.16ab	95.71 ± 0.29ab	96 ± 0.25ab	96.44 ± 0.25a	96.08 ± 0.23ab	96.19 ± 0.17ab	96.36 ± 0.24ab	95.95 ± 0.19b	96.23 ± 0.15ab	96.2 ± 0.28ab	96.3 ± 0.25ab
	3'5'-hydroxylated flavan-3-ols (%)	4.58 ± 0.31ab	4.35 ± 0.42ab	4.77 ± 0.3ab	4.9 ± 0.25a	4.56 ± 0.27ab	4.19 ± 0.6b	4.47 ± 0.16ab	4.41 ± 0.16ab	4.29 ± 0.29ab	4 ± 0.25ab	3.56 ± 0.25b	3.92 ± 0.23ab	3.81 ± 0.17ab	3.64 ± 0.24ab	4.05 ± 0.19a	3.77 ± 0.15ab	3.8 ± 0.28ab	3.7 ± 0.25ab
	Monomers (%)	0.09 ± 0a	0.09 ± 0.03a	0.08 ± 0.01a	0.09 ± 0.02a	0.07 ± 0.05a	0.07 ± 0.02a	0.09 ± 0.03a	0.09 ± 0.02a	0.09 ± 0.02a	0.13 ± 0a	0.15 ± 0.01a	0.15 ± 0.01a	0.15 ± 0.01a	0.17 ± 0.02a	0.14 ± 0.01a	0.14 ± 0.03a	0.16 ± 0.05a	0.15 ± 0.01a
	Terminals subunits (%)	1.21 ± 0.06ab	1.13 ± 0.05bc	1.12 ± 0.03bc	1.21 ± 0.08ab	1.17 ± 0.05abc	1.07 ± 0.01c	1.26 ± 0.08a	1.18 ± 0.07ab	1.24 ± 0.03a	1.21 ± 0.09a	1.16 ± 0.1a	1.17 ± 0.13a	1.09 ± 0.09a	1.11 ± 0.06a	1.13 ± 0.02a	1.19 ± 0.06a	1.19 ± 0.03a	1.23 ± 0.15a
	Extension subunits (%)	98.7 ± 0.06bcd	98.78 ± 0.02ab	98.8 ± 0.02ab	98.7 ± 0.1bcd	98.76 ± 0.06abc	98.86 ± 0.02a	98.65 ± 0.05d	98.73 ± 0.07bcd	98.67 ± 0.05cd	98.66 ± 0.09a	98.69 ± 0.1a	98.68 ± 0.14a	98.76 ± 0.09a	98.73 ± 0.04a	98.73 ± 0.02a	98.67 ± 0.05a	98.65 ± 0.04a	98.63 ± 0.16a
Flavonols	∑Myricetin	3.58 ± 1.37c	6.83 ± 4.21abc	7.7 ± 1.3abc	5.65 ± 0.45abc	8.37 ± 0.67abc	5.97 ± 2.44abc	10.96 ± 4.48a	10.25 ± 6.11ab	4.06 ± 2.57bc	10.75 ± 3.72ab	9.16 ± 2.37ab	10.29 ± 5.47ab	10.25 ± 1.55ab	10.39 ± 3.42ab	8.87 ± 2.25ab	14.19 ± 2.28a	12.09 ± 1.6ab	6.75 ± 1.42b
	∑Quercetin	19.33 ± 8.01a	27.35 ± 8.62a	36.35 ± 5.46a	28.36 ± 8.56a	33.6 ± 6.81a	24.12 ± 9.66a	38.42 ± 18.4a	32.61 ± 11.97a	19.3 ± 5.02a	62.06 ± 19.9b	66.51 ± 11.88ab	67.65 ± 20.36ab	70.78 ± 3.87ab	60.28 ± 10.69b	62.86 ± 10.75b	73.76 ± 6.18ab	88.83 ± 18.9a	65.39 ± 4.38ab
	∑Laricitrin	1.34 ± 0.49b	1.78 ± 0.63ab	2.55 ± 0.4a	2.2 ± 0.4ab	2.6 ± 0.49a	1.96 ± 0.59ab	2.55 ± 0.9a	2.52 ± 0.53a	1.64 ± 0.45ab	5.46 ± 1.93a	5.55 ± 0.93a	5.54 ± 2.11a	6.3 ± 0.86a	5.01 ± 1.36a	5.82 ± 1.57a	6.55 ± 0.12a	7.24 ± 1.34a	4.63 ± 0.94a
	∑Kaempferol	1.14 ± 0.56a	1.92 ± 0.91a	2.53 ± 0.59a	2.05 ± 1.1a	2.08 ± 0.53a	1.71 ± 0.98a	2.79 ± 1.52a	2.19 ± 1.01a	1.23 ± 0.27a	6.1 ± 3.12a	6.65 ± 1.04a	5.93 ± 2.74a	6.86 ± 0.7a	4.64 ± 1.25a	5.96 ± 2.18a	6.72 ± 0.37a	8.07 ± 2.87a	4.65 ± 0.71a
	∑Isohamnetin	1.55 ± 0.93b	2.59 ± 0.95ab	4.48 ± 0.98a	3.42 ± 1.48ab	3.97 ± 1.44ab	2.42 ± 1.11ab	4.49 ± 2.5a	3.46 ± 1.34ab	2.03 ± 0.31ab	8.77 ± 3.35a	9.13 ± 1.35a	9.87 ± 4.31a	11.37 ± 1.18a	8.72 ± 2.48a	9.38 ± 2.23a	10.95 ± 0.5a	12.39 ± 2.28a	8.28 ± 1.27a
	∑Syringetin	2.39 ± 0.48b	3 ± 1.05ab	3.93 ± 0.46a	3.6 ± 0.45ab	4.06 ± 0.61a	3.16 ± 0.82ab	4.02 ± 1.19a	4.02 ± 0.65a	2.81 ± 0.73ab	6.24 ± 1.55a	6.26 ± 0.98a	6.46 ± 1.9a	7.22 ± 1.01a	5.94 ± 1.45a	6.77 ± 1.6a	7.47 ± 0.18a	7.82 ± 0.73a	5.63 ± 1.21a
	∑Glucuronide	5.18 ± 2.15b	8.68 ± 2.68ab	9.79 ± 1.04ab	7.54 ± 2.91ab	9.21 ± 1.19ab	5.66 ± 1.95ab	11.89 ± 6.79a	10.24 ± 4.84ab	5.43 ± 1.3b	18.56 ± 6.04b	21.51 ± 2.52ab	21.99 ± 5.2ab	21.67 ± 3.13ab	18.67 ± 2.27b	18.93 ± 2.52b	23.01 ± 1.56ab	26.62 ± 4.49a	22.77 ± 2.44ab
	∑Galactoside	2.37 ± 1.06b	3.8 ± 1.95ab	5.01 ± 0.94ab	3.65 ± 0.86ab	4.83 ± 0.93ab	3.42 ± 1.28ab	6.19 ± 3.09a	5.2 ± 2.67ab	2.62 ± 1.06b	8.33 ± 2.53ab	7.72 ± 1.55ab	8.37 ± 3.71ab	8.98 ± 0.97ab	7.74 ± 1.74ab	7.68 ± 2.09ab	9.34 ± 1.95ab	10.68 ± 2.18a	6.39 ± 0.47b
	∑Glucoside	15.92 ± 8.07b	24.41 ± 8.62ab	34.74 ± 6.34ab	27.53 ± 8.28ab	32.87 ± 7.61ab	23.29 ± 10.48ab	36.13 ± 16.69a	32.38 ± 12.37ab	18.64 ± 5.29ab	63.69 ± 23.31ab	65.22 ± 12.47ab	66.66 ± 25.78ab	74 ± 5.22ab	59.79 ± 15.04ab	64.89 ± 15.13ab	77.45 ± 4.16ab	89.88 ± 19.94a	57.83 ± 7.81b
	∑3'-hydroxylated flavonols	20.88 ± 8.94a	29.94 ± 9.39a	40.83 ± 6.41a	31.78 ± 10a	37.58 ± 8.24a	26.54 ± 10.76a	42.91 ± 20.91a	36.07 ± 13.29a	21.33 ± 5.33a	70.83 ± 23.2ab	75.64 ± 13.11ab	77.52 ± 24.4ab	82.15 ± 4.29ab	69 ± 13.14b	72.24 ± 12.83ab	84.71 ± 6.43ab	101.22 ± 21.19a	73.67 ± 5.65ab
	∑3'5'-hydroxylated flavonols	7.3 ± 2.29c	11.61 ± 5.62abc	14.19 ± 1.83abc	11.44 ± 1.05abc	15.04 ± 1.73abc	11.09 ± 3.46abc	17.53 ± 6.56a	16.79 ± 7.21ab	8.52 ± 3.73bc	22.45 ± 7.11ab	20.97 ± 4.24ab	22.29 ± 9.48ab	23.77 ± 3.36ab	21.34 ± 5.94ab	21.46 ± 5.26ab	28.21 ± 2.51a	27.15 ± 3.63ab	17.02 ± 2.64b
	Total flavonol	29.32 ± 11.61b	43.47 ± 15.91ab	57.55 ± 8.32ab	45.27 ± 12.14ab	54.69 ± 10.24ab	39.34 ± 14.71ab	63.23 ± 28.98a	55.05 ± 21.46ab	31.07 ± 9.11b	99.38 ± 33.43a	103.26 ± 17.66a	105.74 ± 36.16a	112.78 ± 6.73a	94.98 ± 19.56a	99.66 ± 19.89a	119.64 ± 8.55a	136.44 ± 27.57a	95.34 ± 8.14a
	Myricetin (%)	12.49 ± 2.61a	14.44 ± 5.39a	13.47 ± 2.07a	12.97 ± 2.81a	15.53 ± 2.02a	15.29 ± 4.76a	17.79 ± 1.55a	17.79 ± 3.65a	12.33 ± 4.28a	10.82 ± 0.55ab	8.82 ± 1.43bc	9.19 ± 2.61abc	9.07 ± 1.1abc	10.79 ± 2.21ab	8.84 ± 0.48bc	11.81 ± 1.12a	8.96 ± 0.82abc	7.11 ± 1.6c
	Quercetin (%)	65.52 ± 2.12a	64.05 ± 4.74ab	63.15 ± 1.31ab	62.23 ± 2.44ab	61.34 ± 1.19ab	61.14 ± 3.55ab	60.13 ± 2.1b	59.55 ± 1.3b	62.49 ± 3.19ab	62.74 ± 1.51b	64.41 ± 2.22ab	64.9 ± 4.88ab	62.82 ± 3.09b	63.82 ± 3.7ab	63.36 ± 3.46ab	61.62 ± 0.73b	64.99 ± 1.08ab	68.67 ± 1.99a
	Laricitrin (%)	4.63 ± 0.45a	4.19 ± 0.74a	4.43 ± 0.09a	4.94 ± 0.5a	4.76 ± 0.23a	5.12 ± 0.78a	4.25 ± 0.73a	4.77 ± 0.78a	5.3 ± 0.56a	5.47 ± 0.28ab	5.38 ± 0.26ab	5.19 ± 0.49ab	5.57 ± 0.47ab	5.22 ± 0.4ab	5.79 ± 0.74a	5.49 ± 0.28ab	5.32 ± 0.11ab	4.83 ± 0.57b
	Kaempferol (%)	3.81 ± 1.27a	4.26 ± 0.67a	4.35 ± 0.44a	4.3 ± 1.29a	3.77 ± 0.3a	4.11 ± 0.95a	4.22 ± 0.64a	3.9 ± 0.49a	4.03 ± 0.84a	5.85 ± 1.31a	6.45 ± 0.1a	5.39 ± 0.93a	6.08 ± 0.49a	4.87 ± 0.77a	5.85 ± 1.08a	5.65 ± 0.64a	5.79 ± 1.03a	4.87 ± 0.52a
	Isohamnetin (%)	4.97 ± 1.22b	6.07 ± 1.12ab	7.74 ± 0.75a	7.35 ± 1.23a	7.13 ± 1.25a	6.07 ± 0.73ab	6.74 ± 1.18ab	6.28 ± 0.55ab	6.71 ± 0.87ab	8.7 ± 0.85a	8.87 ± 0.38a	9.09 ± 1.35a	10.07 ± 0.57a	9.07 ± 0.79a	9.37 ± 0.59a	9.17 ± 0.58a	9.11 ± 0.18a	8.66 ± 0.73a
	Syringetin (%)	8.58 ± 1.71a	7 ± 0.83a	6.86 ± 0.22a	8.21 ± 1.62a	7.47 ± 0.62a	8.27 ± 1.01a	6.87 ± 1.72a	7.71 ± 1.55a	9.14 ± 1.12a	6.42 ± 0.67a	6.08 ± 0.37a	6.24 ± 0.76a	6.39 ± 0.56a	6.22 ± 0.26a	6.79 ± 0.96a	6.26 ± 0.32a	5.83 ± 0.72a	5.87 ± 0.79a
	Glucuronide (%)	17.52 ± 0.83ab	20.6 ± 3.47a	17.08 ± 0.86ab	16.33 ± 1.96b	16.96 ± 0.93ab	14.6 ± 1.74b	17.74 ± 3.5ab	18.23 ± 1.41ab	17.74 ± 2.73ab	18.77 ± 0.82b	21.01 ± 1.91ab	21.71 ± 4.56ab	19.22 ± 2.72ab	19.95 ± 2.43ab	19.24 ± 2.58ab	19.24 ± 0.35ab	19.61 ± 0.75ab	23.99 ± 3.18a
	Galactoside (%)	8.05 ± 0.94a	8.32 ± 1.78a	8.67 ± 0.66a	8.12 ± 0.36a	8.82 ± 0.16a	8.68 ± 1.16a	9.58 ± 0.68a	9.18 ± 1.06a	8.27 ± 0.86a	8.45 ± 0.31a	7.45 ± 0.3ab	7.66 ± 1.1ab	7.97 ± 0.96ab	8.12 ± 0.19a	7.63 ± 0.76ab	7.76 ± 1.07ab	7.83 ± 0.07ab	6.72 ± 0.41b
	Glucoside (%)	52.56 ± 7.01b	56.51 ± 3.82ab	60.13 ± 2.52a	60.46 ± 2.03a	59.79 ± 2.6a	58.23 ± 4.6ab	57.03 ± 0.89ab	58.91 ± 0.83ab	60.11 ± 1.05a	63.52 ± 3.1a	63 ± 1.74a	62.19 ± 4.55a	65.6 ± 1.47a	62.51 ± 3.22a	64.82 ± 2.27a	64.79 ± 1.23a	65.67 ± 1.54a	60.51 ± 3.28a
	3'-hydroxylated flavonols (%)	70.49 ± 3.25a	70.12 ± 5.13a	70.89 ± 2.01a	69.58 ± 3.44a	68.47 ± 2.42a	67.21 ± 4.26a	66.87 ± 3.27a	65.83 ± 1.62a	69.2 ± 3.91a	71.43 ± 0.76b	73.28 ± 1.93ab	73.99 ± 3.53ab	72.89 ± 2.52b	72.9 ± 3.23b	72.73 ± 2.87b	70.79 ± 0.47b	74.1 ± 0.96ab	77.33 ± 2.1a
	3'5'-hydroxylated flavonols (%)	25.7 ± 4.28a	25.62 ± 4.46a	24.76 ± 2.12a	26.12 ± 4.73a	27.77 ± 2.72a	28.68 ± 4.4a	28.91 ± 3.91a	30.27 ± 1.75a	26.77 ± 4.74a	22.71 ± 0.55a	20.28 ± 1.97ab	20.62 ± 2.87ab	21.03 ± 2.08ab	22.23 ± 2.56a	21.42 ± 1.92ab	23.56 ± 0.65a	20.11 ± 1.62ab	17.8 ± 1.6b
Anthocyanins	∑Cyanidin	7.9 ± 1.51a	14.62 ± 12.41a	12.29 ± 5.12a	13.25 ± 4.89a	12.21 ± 0.96a	11.21 ± 7.07a	14.46 ± 2.88a	17.15 ± 13.17a	6.82 ± 2.26a	9.98 ± 1.59a	7.88 ± 1.9a	10.4 ± 2.82a	9.25 ± 1.2a	10.33 ± 2.72a	8.61 ± 0.74a	10.01 ± 0.36a	9.45 ± 1.72a	8 ± 1.86a
	∑Peonidin	59.77 ± 3.94a	74.2 ± 42.09a	75.24 ± 11.74a	82.69 ± 17.8a	74.88 ± 7.08a	70.85 ± 32.94a	93.89 ± 16.71a	89.55 ± 41.61a	48.47 ± 9.4a	67.26 ± 8.24a	55.91 ± 14.19a	71.65 ± 17.67a	65.82 ± 10.11a	70.46 ± 13.76a	61.06 ± 6.18a	68.63 ± 4.48a	63.09 ± 10.95a	55.95 ± 9.58a
	∑Petunidin	22.13 ± 1.66a	40.39 ± 32.36a	34.21 ± 11.22a	37.5 ± 15.18a	40.47 ± 5.57a	35.71 ± 18.53a	47.68 ± 9.02a	51.81 ± 38.71a	23.32 ± 9.23a	32.37 ± 7.02a	26.96 ± 4.75a	30.12 ± 9.36a	28.89 ± 4.39a	35.18 ± 9.38a	23.77 ± 3.51a	30.99 ± 2.62a	29.16 ± 4.58a	26.85 ± 6.63a
	∑Delphinidin	34.05 ± 5.36a	65.51 ± 58.57a	51.67 ± 16.96a	59.22 ± 22.26a	57.33 ± 6.23a	46.7 ± 30.94a	70.11 ± 12.42a	71.57 ± 58.6a	32.25 ± 13.6a	40.3 ± 9.72a	33.38 ± 5.47a	38.47 ± 12.68a	34.15 ± 8.3a	46.42 ± 14.72a	28.68 ± 3.94a	38.76 ± 3.08a	33.11 ± 5.38a	34.26 ± 10.59a
	∑Malvidin	361.5 ± 25.78a	433.12 ± 229.09a	443.25 ± 55.3a	447.67 ± 105.87a	501.95 ± 40.62a	446.55 ± 126.25a	534.01 ± 71.03a	533.43 ± 190.03a	346.79 ± 75.37a	421.28 ± 59.74a	389.07 ± 57.94a	409.64 ± 74.74a	406.82 ± 45.77a	429.06 ± 58.22a	368.04 ± 50.2a	415.05 ± 25.92a	404.78 ± 43.59a	370.42 ± 37.28a
	∑3’-hydroxylated anthocyanins	67.67 ± 4.97a	88.82 ± 54.34a	87.52 ± 16.75a	95.95 ± 22.66a	87.09 ± 7.78a	82.06 ± 39.93a	108.36 ± 19.59a	106.7 ± 54.78a	55.29 ± 11.44a	77.24 ± 9.75a	63.79 ± 16.09a	82.05 ± 20.49a	75.07 ± 11.22a	80.79 ± 16.46a	69.67 ± 6.89a	78.65 ± 4.76a	72.54 ± 12.67a	63.94 ± 11.34a
	∑3’5’-hydroxylated anthocyanins	417.69 ± 31.75a	539.01 ± 318.16a	529.13 ± 83.39a	544.4 ± 142.58a	599.76 ± 49.84a	528.95 ± 175a	651.8 ± 92.47a	656.8 ± 286.37a	402.36 ± 98.16a	493.96 ± 75.87a	449.41 ± 67.92a	478.22 ± 96.75a	469.86 ± 55.33a	510.66 ± 80.17a	420.49 ± 56.4a	484.8 ± 29.09a	467.05 ± 52.98a	431.54 ± 50.33a
	∑Glucoside	249.85 ± 19.24a	362.02 ± 232.14a	343.29 ± 71.71a	347.82 ± 96.57a	388.77 ± 34.05a	337.3 ± 126.28a	425.57 ± 69.84a	443.02 ± 230.74a	251.32 ± 69.36a	347.59 ± 50.24a	299.33 ± 44.06a	337.03 ± 78.82a	332.35 ± 48.3a	370.38 ± 73.06a	287.43 ± 40.92a	332.59 ± 20.24a	329.07 ± 34.95a	302.15 ± 34.85a
	∑Acetylated anthocyanins	160.29 ± 15.36a	190.95 ± 108.74a	190.43 ± 23.23a	199.99 ± 51.92a	212.45 ± 17.6a	193.35 ± 63.96a	233.02 ± 27.75a	229.64 ± 86.47a	145.81 ± 32.53a	148.88 ± 21.75a	141.71 ± 30.07a	147.78 ± 31.6a	133.97 ± 13.24a	144.71 ± 18.2a	133.22 ± 15.77a	158.1 ± 6.76a	130.52 ± 20.44a	127.53 ± 23.27a
	∑Coumarylated anthocyanins	73.76 ± 2.17ab	72.66 ± 31.56ab	80.42 ± 6.18ab	89.81 ± 15.4ab	83.19 ± 7.5ab	77.89 ± 24.71ab	99.15 ± 14.03a	87.86 ± 23.18ab	58.94 ± 6.9b	72.55 ± 12.15a	70.78 ± 10.08a	74.25 ± 7.05a	77.24 ± 8.74a	75.11 ± 5.81a	68.01 ± 6.43a	71.5 ± 6.93a	77.63 ± 12.73a	63.66 ± 7.23a
	∑Caffeoylated anthocyanins	1.44 ± 0.18c	2.2 ± 0.88abc	2.51 ± 0.51abc	2.73 ± 0.42ab	2.44 ± 0.2abc	2.47 ± 0.67abc	2.41 ± 0.43abc	2.98 ± 1.28a	1.57 ± 0.29bc	2.18 ± 0.78ab	1.38 ± 0.45bc	1.21 ± 0.23c	1.36 ± 0.26bc	1.26 ± 0.42bc	1.5 ± 0.82abc	1.24 ± 0.18bc	2.37 ± 0.23a	2.14 ± 0.51abc
	∑Methoxylated anthocyanins	443.41 ± 31.2a	547.71 ± 302.76a	552.69 ± 76.91a	567.87 ± 137.22a	617.3 ± 52.41a	553.11 ± 177.42a	675.59 ± 96.76a	674.79 ± 269.86a	418.58 ± 92.99a	520.92 ± 73.43a	471.95 ± 76.78a	511.4 ± 101.54a	501.52 ± 58.81a	534.7 ± 80.43a	452.87 ± 59.41a	514.67 ± 31.91a	497.03 ± 59.07a	453.23 ± 51.87a
	Total anthocyanin	485.35 ± 36.66a	627.84 ± 372.2a	616.66 ± 98.9a	640.35 ± 163.93a	686.84 ± 57.08a	611.01 ± 214.86a	760.16 ± 112.06a	763.51 ± 340.99a	457.65 ± 108.84a	571.2 ± 83.93a	513.2 ± 84.01a	560.27 ± 117a	544.92 ± 65.92a	591.45 ± 96.5a	490.16 ± 63.23a	563.44 ± 32.9a	539.59 ± 65.62a	495.48 ± 61.66a
	Cyanidin (%)	1.62 ± 0.21a	1.99 ± 0.88a	1.94 ± 0.48a	2.04 ± 0.29a	1.78 ± 0.05a	1.71 ± 0.52a	1.89 ± 0.1a	2.06 ± 0.65a	1.47 ± 0.13a	1.75 ± 0.08ab	1.52 ± 0.13b	1.84 ± 0.15a	1.7 ± 0.15ab	1.73 ± 0.18ab	1.76 ± 0.09ab	1.78 ± 0.1ab	1.74 ± 0.11ab	1.6 ± 0.18ab
	Peonidin (%)	12.32 ± 0.36ab	12.14 ± 0.95ab	12.23 ± 0.91ab	13.02 ± 1.24a	10.9 ± 0.46b	11.25 ± 1.68ab	12.31 ± 0.39ab	11.69 ± 0.43ab	10.7 ± 1.24b	11.82 ± 0.97abc	10.78 ± 1.06c	12.71 ± 0.67a	12.05 ± 0.63abc	11.87 ± 0.42abc	12.49 ± 0.44ab	12.18 ± 0.43ab	11.65 ± 0.58abc	11.25 ± 0.59bc
	Petunidin (%)	4.56 ± 0.01a	5.51 ± 2.35a	5.45 ± 0.88a	5.72 ± 0.82a	5.88 ± 0.38a	5.63 ± 0.96a	6.25 ± 0.27a	6.23 ± 1.85a	4.98 ± 0.74a	5.63 ± 0.4ab	5.25 ± 0.15ab	5.29 ± 0.65ab	5.29 ± 0.32ab	5.89 ± 0.66a	4.85 ± 0.29b	5.5 ± 0.28ab	5.39 ± 0.21ab	5.38 ± 0.77ab
	Delphinidin (%)	7 ± 0.73a	8.37 ± 5.21a	8.24 ± 1.33a	9.08 ± 1.17a	8.35 ± 0.73a	7.11 ± 2.31a	9.2 ± 0.28a	8.46 ± 3.14a	6.86 ± 1.21a	7.01 ± 0.79ab	6.51 ± 0.23ab	6.73 ± 0.98ab	6.23 ± 1.13ab	7.74 ± 1.3a	5.86 ± 0.47b	6.89 ± 0.58ab	6.12 ± 0.48ab	6.85 ± 1.44ab
	Malvidin (%)	74.5 ± 0.59a	71.99 ± 7.65a	72.14 ± 2.57a	70.14 ± 2.53a	73.09 ± 0.61a	74.3 ± 5.21a	70.35 ± 1.04a	71.56 ± 5.84a	76 ± 1.68a	73.79 ± 0.39a	75.94 ± 1.22a	73.43 ± 2.35a	74.73 ± 2.19a	72.78 ± 2.55a	75.04 ± 0.83a	73.65 ± 0.43a	75.1 ± 1.07a	74.93 ± 2.63a
	3’-hydroxylated anthocyanins (%)	13.94 ± 0.16ab	14.13 ± 0.7ab	14.17 ± 1.03ab	15.05 ± 1.35a	12.68 ± 0.41b	12.96 ± 2.16ab	14.21 ± 0.49ab	13.74 ± 0.94ab	12.17 ± 1.14b	13.57 ± 1.03abc	12.3 ± 1.18c	14.55 ± 0.82a	13.75 ± 0.74abc	13.6 ± 0.61abc	14.25 ± 0.51ab	13.96 ± 0.5ab	13.39 ± 0.69abc	12.85 ± 0.72bc
	3’5’-hydroxylated anthocyanins (%)	86.06 ± 0.16ab	85.87 ± 0.7ab	85.83 ± 1.03ab	84.95 ± 1.35b	87.32 ± 0.41a	87.04 ± 2.16ab	85.79 ± 0.49ab	86.26 ± 0.94ab	87.83 ± 1.14a	86.43 ± 1.03abc	87.7 ± 1.18a	85.45 ± 0.82c	86.25 ± 0.74abc	86.4 ± 0.61abc	85.75 ± 0.51bc	86.04 ± 0.5bc	86.61 ± 0.69abc	87.15 ± 0.72ab
	Glucoside (%)	51.47 ± 0.17b	55.87 ± 4.57ab	55.4 ± 2.55ab	54.14 ± 1.25ab	56.59 ± 0.35a	54.95 ± 1.39ab	55.89 ± 0.96ab	56.86 ± 3.93a	54.61 ± 1.93ab	60.87 ± 0.26ab	58.45 ± 1.45b	59.91 ± 1.84ab	60.87 ± 1.43ab	62.38 ± 2.26a	58.57 ± 0.97b	59.03 ± 0.77b	61.06 ± 1.15ab	61.05 ± 1.81ab
	Acetylated anthocyanins (%)	32.99 ± 0.68a	30.8 ± 1.2b	31.01 ± 1.24b	31.21 ± 0.11ab	30.93 ± 0.52b	31.8 ± 0.67ab	30.74 ± 0.89b	30.67 ± 2.03b	31.93 ± 0.59ab	26.07 ± 0.56abcd	27.45 ± 1.62ab	26.37 ± 0.84abc	24.65 ± 1.49cd	24.57 ± 1cd	27.21 ± 0.8ab	28.08 ± 0.73a	24.13 ± 1.01d	25.61 ± 1.7bcd
	Coumarylated anthocyanins (%)	15.23 ± 0.69a	12.92 ± 3.41a	13.19 ± 1.6a	14.22 ± 1.26a	12.12 ± 0.77a	12.84 ± 0.94a	13.05 ± 0.08a	12.08 ± 2.02a	13.11 ± 1.55a	12.68 ± 0.32a	13.83 ± 0.4a	13.51 ± 1.83a	14.23 ± 1.43a	12.84 ± 1.3a	13.92 ± 0.53a	12.67 ± 0.52a	14.37 ± 1.42a	12.89 ± 1.1a
	Caffeoylated anthocyanins (%)	0.3 ± 0.04b	0.41 ± 0.16ab	0.41 ± 0.03ab	0.43 ± 0.06a	0.36 ± 0.02ab	0.41 ± 0.03ab	0.32 ± 0.01ab	0.39 ± 0.03ab	0.35 ± 0.05ab	0.39 ± 0.14ab	0.27 ± 0.06b	0.22 ± 0.01b	0.25 ± 0.02b	0.21 ± 0.04b	0.3 ± 0.14ab	0.22 ± 0.02b	0.44 ± 0.05a	0.44 ± 0.17a
	Methoxylated anthocyanins (%)	91.38 ± 0.94a	89.64 ± 6.08a	89.82 ± 1.79a	88.88 ± 1.45a	89.87 ± 0.78a	91.18 ± 2.83a	88.91 ± 0.38a	89.48 ± 3.79a	91.67 ± 1.34a	91.25 ± 0.74a	91.97 ± 0.23a	91.43 ± 1.12a	92.07 ± 1.25a	90.53 ± 1.48a	92.37 ± 0.52a	91.33 ± 0.57a	92.13 ± 0.48a	91.55 ± 1.61a
Values are reported as means ± SD of three replicates, different letters within a row in each season indicate significant differences among different graft combinations on the basis of Duncan's multiple range test at p < 0.05. ‘∑’, the total concentration of different fractions of flavonoids; ‘%’, the proportions of different fractions of flavonoids;

## Sheet: Supplementary Table 2
Supplementary Table 2 Quantitative ion, quantitative standards and calibration curves for the quantifications of volatile compounds in grape berries
No.	Compounds	CAS No.	RIa	Qutitative ionb (m/z)	Standards	IDc	Calibration curves	R2
C1	Acetic acid	64197	1454.4	43	Acetic acid	A	y=342.75x+35.99	0.9972
C2	Hexanoic acid	142621	1855.9	60	Hexanoic acid	A	y=1928.77x+62.32	0.9917
C3	(E)-2-Hexenoic acid	13419697	1981.7	73	2-Hexenoic acid, (E)-	A	y=5237.32x+112.71	0.9967
C4	Nonanoic acid	112050	2176.1	60	Octanoic acid	B	y=5642.67x+72.93	0.9946
C5	Total acids	-	-	-	-	-	-	-
C6	1-Penten-3-ol	616251	1150.9	57	2-Buten-1-ol, 3-methyl-	B	y=18156.79x+1.85	0.9992
C7	3-Methyl-1-butanol	123513	1200	55	1-Butanol, 3-methyl-	A	y=8347.7x+42.16	0.9714
C8	2-Heptanol	543497	1312.2	45	2-Heptanol	A	y=608.61x-0.041	0.9985
C9	(Z)-2-Penten-1-ol	1576950	1311.4	57	1-Hexanol	B	y=1571.9x-0.5223	0.9999
C10	1-Octen-3-ol	3391864	1440.7	57	1-Octen-3-ol	A	y=477.35x-0.48	0.9988
C11	1-Heptanol	111706	1445.7	56	1-Heptanol	A	y=847.54x+0.54	0.9987
C12	2-Ethyl-1-hexanol	104767	1481	57	1-Hexanol, 2-ethyl-	A	y=205.66x-0.35	0.9985
C13	(S)-3-Ethyl-4-methylpentanol	EPA-144071	1501.6	69	1-Octanol	B	y=807.57x+0.85	0.9985
C14	2-Nonanol	628999	1514.3	45	2-Nonanol	A	y=108.88x+1.06	0.9977
C15	1-Octanol	111875	1551.5	56	1-Octanol	A	y=807.57x+0.85	0.9985
C16	(E)-2-Octen-1-ol	18409171	1613.3	57	2-Octen-1-ol, (E)-	A	y=385.28x+0.18	0.9971
C17	1-Nonanol	143088	1657	56	1-Octanol	B	y=807.57x+0.85	0.9985
C18	1-Decanol	112301	1762.8	43	1-Decanol	A	y=141.15x+1.84	0.9873
C19	Benzyl alcohol	100516	1891.5	79	Benzyl alcohol	A	y=14710x+3.92	0.9948
C20	Phenylethyl alcohol	60128	1928	91	Phenylethyl Alcohol	A	y=5455.3x+7.50	0.9682
C21	1-Dodecanol	112538	1971.8	55	1-Dodecanol	A	y=129.08x+4.58	0.9621
C22	Total alcohols	-	-	-	-	-	-	-
C23	Toluene	108883	840.1	91	p-Cymene	B	y=234.59x+7.06	0.985
C24	Mesitylene	108678	1280.5	105	p-Cymene	B	y=234.59x+7.06	0.985
C25	Styrene	100425	1256.1	78	Styrene	A	y=307.71x+12.89	0.99656
C26	o-Cymene	527844	1268.4	119	p-Cymene	A	y=234.59x+7.06	0.985048
C27	Indane	496117	1371	117	p-Cymene	B	y=234.59x+7.06	0.985048
C28	Acetophenone	98862	1661.7	105	Benzeneacetaldehyde	B	y=7309.6x+7.92	0.995
C29	Naphthalene	91203	1757.2	128	Naphthalene	A	y=54.93x+3.13	0.977469
C30	2-Methyl-naphthalene	91576	1872.7	142	Naphthalene	B	y=37.03x+0.32	0.9432
C31	Total benzenes	-	-	-	-	-	-	-
C32	Hexanal	66251	887.6	44	Hexanal	A	y=1383.3x+23.95	0.999
C33	(E)-2-Hexenal	6728263	1217.3	41	2-Hexenal, (E)-	A	y=3407.1x-470.06	0.9902
C34	(E)-3-Hexen-1-ol acetate	3681821	1310.6	43	Acetic acid, hexyl ester	B	y=134.77x+0.76	0.9557
C35	1-Hexanol	111273	1342.3	56	1-Hexanol	A	y=1571.9x-0.52	0.9999
C36	(E)-3-Hexen-1-ol	544127	1354.2	41	3-Hexen-1-ol, (E)-	A	y=3038.41x-0.43	0.999581
C37	(Z)-3-Hexen-1-ol	928961	1375.7	41	3-Hexen-1-ol, (Z)-	A	y=4154.5x+1.07	0.9997
C38	Nonanal	124196	1388.2	57	Nonanal	A	y=6956.62x+26.73	0.937691
C39	(E)-2-Hexen-1-ol	928950	1396.5	57	2-Hexen-1-ol, (E)-	A	y=1721.8x+0.81	0.9998
C40	(Z)-2-Hexen-1-ol	928949	1396.9	57	2-Hexen-1-ol, (Z)-	A	y=257.13x+0.075	0.9999
C41	(E)-2-Nonenal	18829566	1535.7	43	2-Nonenal, (E)-	B	y=316.98x+2.27	0.994298
C42	Total C6/C9 compounds	-	-	-	-	-	-	-
C43	Pentanal	110623	795.1	44	Hexanal	B	y=1383.3x+23.95	0.999
C44	3-Penten-2-one	625332	1120	69	(E)-2-Hexenal	B	y=1602.9x+29.41	0.9985
C45	Heptanal	111717	1182.9	44	Octanal	B	y=1021.87x+2.77	0.996111
C46	3-Octanone	106683	1250.1	43	octanal	B	y=216.57x+2.17	0.9989
C47	Octanal	124130	1285.2	41	Octanal	B	y=1021.87x+2.77	0.996111
C48	2,2,6-Trimethyl-cyclohexanone	2408379	1321.4	82	Octanal	B	y=1021.87x+2.77	0.996111
C49	(E)-2-Heptenal	18829555	1321.5	41	Octanal	B	y=1021.87x+2.77	0.996111
C50	2,4-Hexadienal	142836	1401.5	81	Octanal	B	y=1021.87x+2.77	0.996111
C51	(E)-2-Octenal	2548870	1426.5	41	Octanal	B	y=1021.87x+2.77	0.996111
C52	(E,E)-2,4-Heptadienal	4313035	1464.3	81	Octanal	B	y=1021.87x+2.77	0.996111
C53	Decanal	112312	1494.8	41	Decanal	A	y=7898.10x+69.62	0.967997
C54	Benzaldehyde	100527	1530	106	Benzaldehyde	A	y=2140.3x+11.72	0.9964
C55	(E,E)-2,6-Nonadienal	17587336	1592.9	70	2,6-Nonadienal, (E,Z)-	A	y=408.79x+4.19	0.997679
C56	(E)-Decenal	3913813	1646.4	43	Decanal	B	y=1006.5x+58.68	0.9825
C57	Benzeneacetaldehyde	122781	1655.6	91	Benzeneacetaldehyde	A	y=7309.6x+7.92	0.995
C58	4-Methyl-benzaldehyde	104870	1659.5	119	Benzeneacetaldehyde	B	y=7309.6x+7.92	0.995
C59	Total carbonyl compounds	-	-	-	-	-	-	-
C60	Methyl salicylate	119368	1792.8	120	Methyl salicylate	A	y=194.81x+1.58	0.9434
C61	Hexadecanoic acid methyl ester	112390	2218.8	74	Decanoic acid, ethyl ester	B	y=994.76x+1.18	0.9768
C62	Diethyl Phthalate	84662	2371.7	149	Naphthalene	B	y=37.03x+0.32	0.9432
C63	Butanoic acid, ethyl ester	105544	1013.1	71	Butanoic acid, ethyl ester	A	y=1309.77x+3.75	0.998379
C64	Acetic acid butyl ester	123864	866	43	Acetic acid, butyl ester	A	y=377.21x+1.61	0.999456
C65	3-Methyl-1-butanol acetate	123922	1115.1	43	1-Butanol, 3-methyl-, acetate	A	y=348.88x+9.35	0.996878
C66	2-Propenoic acid butyl ester	141322	1176.4	55	Butanoic acid, ethyl ester	B	y=1309.77x+3.75	0.998379
C67	Butanoic acid butyl ester	109217	1215.9	71	Acetic acid, hexyl ester	B	y=180.74x+7.36	0.993059
C68	Heptanoic acid ethyl ester	106309	1331.9	88	Heptanoic acid, ethyl ester	A	y=1718.36x+11.81	0.975869
C69	2-Hydroxy-propanoic acid ethyl ester	97643	1341.3	45	Acetic acid, hexyl ester	B	y=180.74x+7.36	0.993059
C70	Octanoic acid ethyl ester	106321	1434.7	88	Octanoic acid, ethyl ester	A	y=93.71x+22.59	0.985173
C71	Benzoic acid ethyl ester	93890	1679.1	105	Benzeneacetic acid, ethyl ester	B	y=82.01x+5.02	0.997144
C72	Butanedioic acid diethyl ester	123251	1679	101	Butanedioic acid, diethyl ester	A	y=1170.8x+0.49	0.9898
C73	2-methyl-propanoic acid, 3-hydroxy-2,4,4-trimethylpentyl ester	74367343	1876.1	71	Dodecanoic acid, ethyl ester	B	y=277.76x+15.15	0.971236
C74	Total esters	-	-	-	-	-	-	-
C75	6-Methyl-5-hepten-2-one	110930	1332.3	43	5-Hepten-2-one, 6-methyl-	A	y=492.61x+0.20	0.9832
C76	Theaspirane A	36431728	1501.4	138	Theaspirane	B	y=133.95x+4.88	0.975172
C77	Vitispirane A	-	1535.5	192	(E)-β-damascenone	B	y=94.58x+5.52	0.991594
C78	Vitispirane B	-	1535.7	192	(E)-β-damascenone	B	y=94.58x+5.52	0.991594
C79	Theaspirane B	-	1546	138	Theaspirane	B	y=133.95x+4.88	0.975172
C80	beta-Cyclocitral	432257	1627.7	137	(E)-β-damascenone	B	y=94.58x+5.52	0.991594
C81	Riesling acetal	-	1637	138	(E)-β-damascenone	B	y=94.58x+5.52	0.991594
C82	(Z)-β-damascenone	23696857	1771.5	69	(E)-β-damascenone	B	y=94.58x+5.52	0.991594
C83	(E)-β-damascenone	23726934	1833.6	69	(E)-β-damascenone	A	y=94.58x+5.52	0.991594
C84	Geranyl acetone	3796701	1863.2	43	Geranyl acetone	A	y=274.51x+2.73	0.983021
C85	trans-beta-Ionone	14901076	1953.3	177	trans-β-Ionone	A	y=194.87x+2.41	0.987278
C86	Total norisoprenoids	-	-	-	-	-	-	-
C87	2-Isobutyl-3-methoxypyrazine	24683009	1523.3	124	2-Isobutyl-3-methoxypyrazine	A	y=71.88x+1.83	0.997812
C88	Alpha-Terpinene	99865	1179.9	121	Terpinene	B	y=1512.4x+3.16	0.9776
C89	D-Limonene	5989275	1197.9	68	D-Limonene	A	y=619.87x+5.62	0.990389
C90	Eucalyptol	470826	1202.9	43	Terpinene	B	y=1512.4x+3.16	0.9776
C91	Gamma-Terpinene	99854	1241.2	93	Terpinene	A	y=1512.4x+3.16	0.9776
C92	Terpinolene	586629	1280.6	93	Terpinene	B	y=1512.4x+3.16	0.9776
C93	Rose oxide	16409431	1346.9	139	Rose oxide	A	y=152.63+1.90	0.995302
C94	trans-Linalool oxide (furanoid)	34995772	1471.5	59	cis-Furan linalool oxide	B	y=5076.5x+-0.82	0.09869
C95	Nerol oxide	1786089	1467.5	68	Rose oxide	B	y=152.63x+1.90	0.995302
C96	linalool	78706	1540.9	71	Linalool	A	y=434.90x-0.042	0.997965
C97	1-Terpinenol	586823	1576.5	81	α-Terpineol	B	y=744.10x+0.73	0.998352
C98	Terpinen-4-ol	562743	1603.7	71	Terpinen-4-ol	A	y=213.80x+0.13	0.99498
C99	Hotrienol	29957435	1607.4	71	Terpinen-4-ol	B	y=213.80x+0.13	0.99498
C100	Levomenthol	2216515	1640.4	71	Terpinen-4-ol	B	y=213.80x+0.13	0.99498
C101	Alpha-Terpineol	10482561	1700.5	122	α-Terpineol	A	y=744.10x+0.73	0.998352
C102	Gamma-Terpineol	586812	1704.8	121	α-Terpineol	B	y=744.10x+0.73	0.998352
C103	Geraniol	624157	1852.3	69	Geraniol	A	y=1152.04x+16.60	0.984535
C104	Alpha-Calacorene	21391991	1933.9	157	α-Terpineol	B	y=744.10x+0.73	0.998352
C105	Total terpenoids	-	-	-	-	-	-	-
C106	p-Cresol	106445	2022.8	108	p-Cresol	A	y=529.88x+5.39	0.996023
C107	Phenol	108952	2027.6	94	Phenol	A	y=1967.49x+5.34	0.998553
C108	Total volatile phenols	-	-	-	-	-	-	-
a Retention indices were caculated on HP-INNOWAX column. b Quantitative ion for peak area evaluation of volatile compounds. c Identification of volatile compounds: A, identified by mass spectrum and RI agreed with standards; B, identified by spectrum and RI agreed with NIST 11 MS database and literature data.

## Sheet: Supplementary Table 3
Supplementary Table 3 Volatile compounds responsible for separation between each grafted vines and own-rooted vines through OPLS-DA analysis
O2PLS-DA models	Compounds	Classes	VIP value
CS/101-14 vs CS	1-Decanol	Alcohols	3.39096
	Benzyl alcohol	Alcohols	2.34352
	(E)-β-damascenone	Terpenoids	1.90382
	1-Octen-3-ol	Alcohols	1.62596
	Geranyl acetone	Norisoprenoids	1.55398
	(Z)-2-Hexen-1-ol	C6/C9 compounds	1.48292
	1-Octanol	Alcohols	1.4702
	1-Heptanol	Alcohols	1.45754
	Total norisoprenoids	Norisoprenoids	1.35857
	Phenylethyl alcohol	Alcohols	1.3513
	(S)-3-Ethyl-4-methyl-pentanol	Alcohols	1.31407
	(E)-3-Hexen-1-ol acetate	C6/C9 compounds	1.28938
	2-Heptanol	Alcohols	1.27572
	Benzaldehyde	Carbonyl compounds	1.26665
	(Z)-3-Hexen-1-ol	C6/C9 compounds	1.23998
	(Z)-2-Penten-1-ol	Alcohols	1.1976
	Linalool	Terpenoids	1.13167
	4-Methyl-benzaldehyde	Carbonyl compounds	1.11846
	Nerol oxide	Terpenoids	1.09421
	D-Limonene	Terpenoids	1.05442
	(E,E)-2,6-Nonadienal	Carbonyl compounds	1.04307
	2-Nonanol	Alcohols	1.03253
	1-Terpinenol	Terpenoids	1.03126
	Octanal	Carbonyl compounds	1.02553
	1-Nonanol	Alcohols	1.01331
CS/110R vs CS	1-Decanol	Alcohols	2.55843
	Benzyl alcohol	Alcohols	2.30257
	D-Limonene	Terpenoids	1.86513
	(E)-3-Hexen-1-ol acetate	C6/C9 compounds	1.76227
	α-Terpinene	Terpenoids	1.74232
	(Z)-3-Hexen-1-ol	C6/C9 compounds	1.6459
	Rose oxide	Terpenoids	1.63441
	Terpinolene	Terpenoids	1.5906
	1-Octen-3-ol	Alcohols	1.57855
	(E)-2-Hexen-1-ol	C6/C9 compounds	1.56735
	Benzeneacetaldehyde	Carbonyl compounds	1.5363
	1-Octanol	Alcohols	1.41707
	Hexadecanoic acid methyl ester	Esters	1.39449
	Total esters	Esters	1.37448
	1-Heptanol	Alcohols	1.27397
	(E)-β-damascenone	Norisoprenoids	1.1988
	(E)-3-Hexen-1-ol	C6/C9 compounds	1.13172
	(Z)-2-Penten-1-ol	Alcohols	1.13133
	2,4-Hexadienal	Carbonyl compounds	1.09289
	2-Ethyl-1-hexanol	Alcohols	1.08436
	Benzaldehyde	Carbonyl compounds	1.07708
	(S)-3-Ethyl-4-methyl-pentanol	Alcohols	1.06924
	Nerol oxide	Terpenoids	1.02808
CS/5BB vs CS	Benzyl alcohol	Alcohols	2.43096
	1-Decanol	Alcohols	2.05842
	Nerol oxide	Terpenoids	2.04335
	1-Heptanol	Alcohols	1.59095
	D-Limonene	Terpenoids	1.57415
	Indane	Benzenes	1.48688
	Benzaldehyde	Carbonyl compounds	1.47826
	1-Octen-3-ol	Alcohols	1.46826
	Benzeneacetaldehyde	Carbonyl compounds	1.45181
	6-Methyl-5-hepten-2-one	Norisoprenoids	1.43639
	Geranyl acetone	Norisoprenoids	1.43349
	(E)-β-damascenone	Norisoprenoids	1.42946
	2-Heptanol	Alcohols	1.33244
	1-Octanol	Alcohols	1.28685
	Total volatile phenols	Volatile phenols	1.28597
	(Z)-2-Penten-1-ol	Alcohols	1.24691
	Total norisoprenoids	Norisoprenoids	1.22861
	Phenylethyl alcohol	Alcohols	1.2262
	(Z)-3-Hexen-1-ol	C6/C9 compounds	1.20078
	(E)-2-Hexen-1-ol	C6/C9 compounds	1.18221
	Acetophenone	Benzenes	1.13765
	Vitispirane A	Norisoprenoids	1.12247
	Octanoic acid ethyl ester	Esters	1.10926
	2-Isobutyl-3-methoxypyrazine	Pyrazine	1.05262
	(E)-3-Hexen-1-ol acetate	C6/C9 compounds	1.04279
	(Z)-2-Hexen-1-ol	C6/C9 compounds	1.03303
	4-Methyl-benzaldehyde	Carbonyl compounds	1.03277
	Phenol	Volatile phenols	1.03036
	Pentanal	Carbonyl compounds	1.01439
	p-Cresol	Volatile phenols	1.00699
CS/Ganzin 1 vs CS	1-Decanol	Alcohols	2.56272
	Benzyl alcohol	Alcohols	2.23191
	(E)-beta-damascenone	Norisoprenoids	2.17929
	D-Limonene	Terpenoids	2.04875
	(Z)-3-Hexen-1-ol	C6/C9 compounds	1.8845
	(E)-2-Hexen-1-ol	C6/C9 compounds	1.73406
	1-Octanol	Alcohols	1.58615
	1-Octen-3-ol	Alcohols	1.56651
	Linalool	Terpenoids	1.49763
	1-Heptanol	Alcohols	1.44077
	Benzeneacetaldehyde	Carbonyl compounds	1.42191
	(E,E)-2,6-Nonadienal	Carbonyl compounds	1.41481
	Total norisoprenoids	Norisoprenoids	1.39893
	Total esters	Esters	1.39264
	2,4-Hexadienal	Carbonyl compounds	1.33535
	Benzaldehyde	Carbonyl compounds	1.2492
	2-Heptanol	Alcohols	1.23538
	(E)-3-Hexen-1-ol	C6/C9 compounds	1.22062
	(E)-3-Hexen-1-ol acetate	C6/C9 compounds	1.14692
	4-Methyl-benzaldehyde	Carbonyl compounds	1.12194
	(E)-2-Hexenoic acid	Acids	1.04653
	Total acids	Acids	1.01178
CS/Riparia Gloire vs CS	1-Decanol	Alcohols	3.17834
	(S)-3-Ethyl-4-methyl-pentanol	Alcohols	2.09692
	1-Heptanol	Alcohols	2.0204
	1-Octen-3-ol	Alcohols	1.88286
	(Z)-2-Penten-1-ol	Alcohols	1.6413
	Total esters	Esters	1.59549
	Benzeneacetaldehyde	Carbonyl compounds	1.59359
	3-Methyl-1-Butanol	Alcohols	1.40975
	α-Terpinene	Terpenoids	1.40072
	(E)-3-Hexen-1-ol	C6/C9 compounds	1.3789
	Terpinolene	Terpenoids	1.3561
	(Z)-2-Hexen-1-ol	C6/C9 compounds	1.34916
	1-Hexanol	C6/C9 compounds	1.32918
	(Z)-3-Hexen-1-ol	C6/C9 compounds	1.28848
	2-Heptanol	Alcohols	1.28544
	Rose oxide	Terpenoids	1.24535
	(E)-3-Hexen-1-ol acetate	C6/C9 compounds	1.24359
	Benzyl alcohol	Alcohols	1.11178
	Gamma-Terpinene	Terpenoids	1.1112
	Linalool	Terpenoids	1.05285
	4-Methyl-benzaldehyde	Carbonyl compounds	1.04034
	(E)-2-Hexen-1-ol	C6/C9 compounds	1.03574
	Geranyl acetone	Norisoprenoids	1.01879
CS/SO4 vs CS	Rose oxide	Terpenoids	2.24415
	1-Decanol	Alcohols	2.21898
	Indane	Benzenes	2.25299
	(Z)-3-Hexen-1-ol	C6/C9 compounds	1.74359
	Total esters	Esters	1.67982
	(E)-3-Hexen-1-ol acetate	C6/C9 compounds	1.54852
	γ-Terpinene	Terpenoids	1.65521
	Alpha-Terpinene	Terpenoids	1.63569
	Terpinolene	Terpenoids	1.61257
	3-Methyl-1-Butanol	Alcohols	1.41756
	Benzeneacetaldehyde	Carbonyl compounds	1.49594
	Hexadecanoic acid methyl ester	Esters	1.10351
	(S)-3-Ethyl-4-methyl-pentanol	Alcohols	1.33792
	Total terpenoids	Terpenoids	1.23597
	6-Methyl-5-hepten-2-one	Norisoprenoids	1.10463
	Benzyl alcohol	Alcohols	1.08293
	(E)-2-Hexen-1-ol	C6/C9 compounds	1.06733
	(E,E)-2,4-Heptadienal	Carbonyl compounds	1.1573
	(E,E)-2,6-Nonadienal	Carbonyl compounds	1.06197
	Vitispirane A	Norisoprenoids	1.05404
	2-Isobutyl-3-methoxypyrazine	Pyrazine	1.13331
	1-Terpinenol	Terpenoids	1.11973
	Pentanal	Carbonyl compounds	1.02982
	Alpha-Terpineol	Terpenoids	1.04842
